# Supplementary material for: Malaria-diabetes comorbidity is linked to higher parasitaemia and enhanced IgG response to malaria vaccine candidate antigens
Source: PLoS One. 2026 Feb 6;21(2):e0341659. doi: 10.1371/journal.pone.0341659 (PMC12880712; doi:10.1371/journal.pone.0341659)
Supplement: S1 Data — (XLSX) [file pone.0341659.s001.xlsx]

## Sheet: Sheet1
INFECTION STATUS	AGE	YRS WITH DM	PARASITE	YRS ON METFORMING	MET DOSAGE	FBS	RBS	TEMP	DIABETIC	BP	SYS	DYS	WEIGHT	MARITAL STATUS	IgG GLURP-R2	IgG MSP3	IgG AMA-1	IgG CSP	IgG GLURP-RO	IgG MSP1
DM ONLY	43YRS		0				14.9	36.6		83/59	83	59	76kg	MARRIED	51	58.3	18802.6	590.7	119.9	552.1
DM ONLY	57YRS	0	0			6.4		36.5		124/89	124	89	65KG	WIDOWED	75.4	72.1	905.9	31.6	44.5	35.8
DM ONLY	52YRS		0				23.3	36.3		150/84	150	84	69KG	DIVORCED	94.6	79.6	1586.6	27.5	66	40.2
DM ONLY	62YRS	2 MONTHS	0				33.1	36.5		187/103	187	103	55KG	WIDOWED	131.3	258	110902	95.2	119.9	218.5
DM ONLY	64YRS		0			7.4		37.7		168/74	168	74	69KG	MARRIED	167	456	1640	78	104	100
DM ONLY	40YRS		0			10		36.7		169/102	169	102	60KG	MARRIED	185.2	285.2	1612.1	184.4	83.8	395.1
DM ONLY	65YRS		0			15.6		36.3		164/98	164	98	61KG	DIVORCED	563	580	1750	1290	158	488
DM ONLY	70YRS		0			26.7		36.3		181/79	181	79	61KG	MARRIED	590.5	574.2	21306.4	244.6	145.8	237.7
DM ONLY	55 YRS	3 YRS	0			8.1		36.5		158/85	158	85	59KG	DIVORCED	605.9	3823.6	4048.3	66.7	289.8	247.4
DM ONLY	47YRS		0				14.1	32.9		122/77	122	77	64KG	MARRIED	703.5	626.1	3257	380.1	231	473.9
DM ONLY	56YRS		0			16.9		36.6		129/83	129	83	82KG	DIVORCED	710.1	902.4	1209.9	210.7	269.2	430.7
DM ONLY	42YRS		0				15.5	36.4		131/87	131	87	66KG	WIDOWED	825.6	1738.8	7355.6	285.5	406	789.4
DM ONLY	58YRS		0			19.6		36.9		155/97	155	97	65KG	MARRIED	999.4	1107.1	13814.8	306.5	327.9	1626.9
DM ONLY	52YRS		0				13.5	34.1		121/87	121	87	49KG	MARRIED	1067.8	1179.7	15103.9	444.4	295.9	3361.2
DM ONLY	67YRS		0			13		36.5		135/79	135	79	84KG	WIDOWED	1156.2	696.3	1474.2	102.9	145.5	223.6
DM ONLY	54YRS	YRS	0			11.9		36.5		173/93	173	93	40KG	MARRIED	1222.8	4699.8	129470	698.8	179	534.6
DM ONLY	52YRS		0			9.9		36.6		130/80	130	80	61KG	MARRIED	1510	902	14700	324	289	2000
DM ONLY	58YRS		0			5.1		36.7		139/75	139	75	70KG	MARRIED	2080	2750	7310	137	772	1160
DM ONLY	43YRS		0			7.1		36.3		104/65	104	65	78KG	MARRIED	2227	8228.7	47425.6	178	3426.4	591.9
DM ONLY	63YRS		0				10.2	36.7		204/99	204	99	70KG	MARRIED	2467.1	2415	30991.3	1021.3	2550.5	8816
DM ONLY	67YRS		0				19.2	36.6		159/85	159	85	60KG	WIDOWED	3337.2	3425.3	2783.9	420.6	1124.2	566.7
DM ONLY	56YRS		0				26.4	35.6		153/80	153	80	61KG	MARRIED	3541.2	7411.3	171725	413.9	9140.1	2364.2
DM ONLY	74YRS		0			9.2		36.6		152/77	152	77	59KG	MARRIED	3660.4	16968.5	13747.5	205	2584.9	1848.4
DM ONLY	74YRS		0				12.7	36.4		143/82	143	82	64KG	MARRIED	3842.6	2316.2	4877.9	153.2	302.4	652.2
DM ONLY	70YRS		0			10.9		36.5		129/55	129	55	48KG	DIVORCED	4159.8	2540	123850	719.2	2537.6	2713.7
DM ONLY	75YRS		0				13.3	35.5		77/49	77	49	70KG	DIVORCED	4257	1662.9	3275.3	494.2	10314.6	837
DM ONLY	56 YRS	YRS	0			12.1		36.4		130/80	130	80	69KG	WIDOWED	4703	2431.4	2678.2	333.5	1339.6	820.6
DM ONLY	40YRS		0				18.8	36.4		185/92	185	92	82KG	MARRIED	5052.7	976.3	39882.7	806.4	2304.8	1126.9
DM ONLY	57YRS		0				10.2	36.7		161/77	161	77	61KG	WIDOWED	5371.3	1262.7	18147.9	137.4	487.5	329.5
DM ONLY	74YRS	8 MONTHS				15.3		36.5		147/71	147	71	57KG	WIDOWED	6000.2	7372.2	5641.3	103.8	3232	1672
DM ONLY	65YRS		0				27.8	36.6		137/87	137	87	60KG	MARRIED	6113.6	1550.2	13202.1	430.3	860	571.7
DM ONLY	59YRS		0			12.3		36.5		152/83	152	83	69KG	DIVORCED	6503.4	2289.7	64268.8	100	537	1227.3
DM ONLY	43YRS		0				12.7	36.6		109/79	109	79	61KG	DIVORCED	7541.1	8798.1	21149.2	51.9	519.9	2905.2
DM ONLY	69YRS		0			14.5		36.6		142/86	142	86	44KG	MARRIED	8850.4	8818	111454	451	2265.5	1061
DM ONLY	51YRS		0				22.7	36.6		158/148	158	148	80KG	DIVORCED	9913.2	1158.1	31734.4	358.9	11451	749.5
DM ONLY	49YRS	0				13.6		36.6		134/83	134	83	50.5	MARRIED	10040.6	7879	55460	440.7	3527.8	3534.8
DM ONLY	41YRS		0			21		36.5		120/80	120	80	57KG	WIDOWED	10203.9	23400	34761.3	525	9607.5	574
DM ONLY	53YRS		0			12.2		36.8		117/63	117	63	61KG	MARRIED	11021.8	718.2	3694.7	595.5	1010	1645.6
DM ONLY	68YRS		0				9	36.6		132/85	132	85	58KG	DIVORCED	11859	8910	11000	227	3100	1150
DM ONLY	45YRS		0			5.1		36.7		104/60	104	60	70KG	MARRIED	18020.7	2339.5	42982.5	1916.2	3837.5	2163.6
DM+MALARIA	50YRS	2 YRS	4284	2	2000	9.3		36.7		140/80	140	80	56KG	MARRIED	147.7	143.1	2769.2	98.8	512.4	562.1
DM+MALARIA	64YRS	3 YRS	3061	3	2000	7.9		36.7		140/84	140	84	55KG	MARRIED	167	209	3610	80	511	572
DM+MALARIA	47YRS	4 YRS	520	4	1000		2	36.7		120/70	120	70	60KG	MARRIED	292.6	267.9	1352	310.4	70.1	1385.8
DM+MALARIA	55YRS	0	943	1	0		21.8	34.1		120/80	120	80	76KG	SINGLE	774.4	388.8	1544.6	71	327.3	247.3
DM+MALARIA	42YRS	0	1214	0	0		33.7	36.4		120/80	120	80	59KG	MARRIED	1227	798.2	63594.4	200	746.8	1135
DM+MALARIA	56YRS	0	1560	0	0		17.4	37.5		130/79	130	79	62KG	MARRIED	1676	1108.5	2439	272.2	765	748.4
DM+MALARIA	83YRS	5 YRS	50476	5	1000	8.1		35.9		123/71	123	71	60KG	WIDOWED	2074.2	1502.8	127139	895.2	11833.3	2326.4
DM+MALARIA	55YRS	0	1702	1	0	11.7		36.5		140/80	140	80	75kg	MARRIED	2956.2	779.4	95234.4	196	839.4	1287.2
DM+MALARIA	42YRS		65280	7	2000			34.3		107/57	107	57	60.5KG	MARRIED	3882.8	3216.7	115662	618.8	8311.8	4124.6
DM+MALARIA	69YRS	0	4800	1	0		12.6	36.7		120/80	120	80	61KG	DIVORCED	5571.4	5964.5	25040.3	838.4	1291.8	996.7
DM+MALARIA	79YRS	0	7200	1	0		12.6	36.6		162/68	162	68	69KG	WIDOWED	5674.6	7156.8	14746.1	201.7	772.3	2799.4
DM+MALARIA	69YRS	3 YRS	2182	3	1000		12.2	37.1		113/75	113	75	69KG	MARRIED	6124.8	3583.5	11993.4	286.7	6093.2	1815.6
DM+MALARIA	54YRS	3 YRS	2800	3	2000	9.2		36.5		154/92	154	92	70KG	MARRIED	8360	1640	14800	672	3230	3230
DM+MALARIA	40YRS	10 YRS	714	10	2000	21		36.7		120/80	120	80	58KG	SINGLE	8416.2	8189.8	18510.7	150.7	2393.8	481.7
DM+MALARIA	40YRS	0	610	0	0	26.5		36.5		97/72	97	72	60KG	MARRIED	9454.5	797.2	6618.7	533.9	3388.2	1088.5
DM+MALARIA	54 YRS	5 YRS	714	5	2000	15		36.7		130/80	130	80	69KG	MARRIED	11435.8	18902.6	11726.9	229.7	22141	1830.3
DM+MALARIA	50YRS	6 YRS	1288	6	2000	21.4		36.7		145/88	145	88	78KG	MARRIED	14600	14700	31000	214	6470	3930
DM+MALARIA	59YRS	4YRS	910	4	2000	19.8		36.6		150/80	150	80	60KG	WIDOWED	16991	9685.7	36195.6	510.3	2414.8	17507.7
DM+MALARIA	55YRS	10 YRS	418	10	2000		22.6	36.7		140/80	140	80	69KG	MARRIED	16998.8	2660.9	90125.1	166.8	1198.7	2282.1
DM+MALARIA	48YRS	0	1234	0	0		11.9	36.4		162/96	162	96	59KG	MARRIED	17572.4	316.2	27232.2	1065.2	2824.1	1841.4
DM+MALARIA	65YRS	1 YRS	3920	1	2000		8.3	36.7		140/70	140	70	75kg	MARRIED	20004.8	1524.2	5010.1	226.8	3088.5	1633.9
DM+MALARIA	55YRS	0	18284	0	0	27.1		37.2		120/80	120	80	61KG	MARRIED	21053.8	1062.7	14331	1083	3962.5	2081.6
DM+MALARIA	74YRS	0	987	0	0		14.3	36.2		130/117	130	117	58KG	WIDOWED	26854.9	1276	2088.7	192,2	6213.9	1656.3
DM+MALARIA	52YRS	0	1780	0	0		25.1	36.4		133/82	133	82	60KG	MARRIED	27800	21400	12700	2270	12000	583
DM+MALARIA	46YRS		112400		0		19.9	36.4		131/87	131	87	67KG	MARRIED
DM+MALARIA	86	10	105	10	2000		7.1	36.6		1	140	60	83	WIDOWED
DM+MALARIA	56YRS	5 YRS	2640	5	2000		15.6	37.9		98/46	98	46	79KG	DIVORCED	179199	4391.7	32326.7	127.3	2429	1218.5
MALARIA ONLY	44YRS		1421				5.8	36.7		124/80	124	80	65KG	MARRIED	7.8	106.2	599.7	36.8	47.8	34.7
MALARIA ONLY	56YRS		1940				7.5	36.3		94/53	94	53	49KG	MARRIED	64.6	78.8	881.2	74.4	37.9	34.8
MALARIA ONLY	68YRS		613				10.3	37.2		107/61	107	61	45KG	WIDOWED	588.8	1149.5	6382.4	164.3	147.1	665.2
MALARIA ONLY	67YRS		580				6.2	38.4		120/80	120	80	52KG	WIDOWED	975.6	817	9342.9	133.6	57.8	210.5
MALARIA ONLY	63YRS		6976				7.9	37.1		130/80	130	80	68KG	WIDOWED	1279.7	1626.9	16545	212	626.1	1292.2
MALARIA ONLY	47YRS		470				3.2	37.3		95/53	95	53	65KG	MARRIED	1290.5	2165.5	16939.1	126.3	634.2	1377.5
MALARIA ONLY	43YRS		1321				7	36.5		102/69	102	69	50KG	MARRIED	1338.6	573.1	29566.3	211.1	100.8	143.6
MALARIA ONLY	63YRS		543				5.3	36.7		130/80	130	80	54KG	MARRIED	1618.7	8357.8	572.1	159	738.3	3611.1
MALARIA ONLY	40YRS		1321				5.7	36.5		113/79	113	79	62KG	MARRIED	1911.4	560.2	19018.3	363.4	185.1	284
MALARIA ONLY	42YRS		690				7.6	36.7		130/80	130	80	61KG	MARRIED	2038.1	1609.7	11961.1	338.3	1387.6	608
MALARIA ONLY	66YRS		6432				6.8	36.3		110/70	110	70	50KG	MARRIED	2560	2990	60900	230	652	127
MALARIA ONLY	45YRS		1012				8.6	37.3		120/80	120	80	93KG	MARRIED	2573.8	984.8	8914	300.1	1475.2	1422.4
MALARIA ONLY	66YRS		814				7.6	36.1		140/71	140	71	52KG	MARRIED	2815.7	5229.3	46850.7	2362.5	649.1	361.9
MALARIA ONLY	40YRS		4000				7.6	36.7		135/89	135	89	91KG	MARRIED	3207	984.8	49769.7	2835.3	1251.9	7914.4
MALARIA ONLY	55YRS		602				6.1	37.1		130/80	130	80	60KG	MARRIED	3310.3	4665.9	13070	91.2	350.8	594
MALARIA ONLY	67YRS		932				9	36.6		104/65	104	65	50KG	WIDOWED	3949.5	937.3	16857.6	200.5	725.8	672.5
MALARIA ONLY	49YRS		714				5.6	40.1		111/64	111	64	60KG	MARRIED	4974.3	2449.3	23874	759	4335.9	563.2
MALARIA ONLY	80YRS		972				6.7	36.5		104/64	104	64	65KG	WIDOWED	5083.1	4442.5	18913.3	111.8	643.1	160.1
MALARIA ONLY	51YRS		603				8.1	36.3		120/80	120	80	64KG	MARRIED	5502.2	4855.5	32399.8	538.5	7744.8	3530.5
MALARIA ONLY	44YRS		1782				6.1	36.4		128/70	128	70	48KG	DIVORCED	5740.8	1158	25498.7	2061.1	853.5	436.3
MALARIA ONLY	68YRS		731				5.6	37		100/72	100	72	68KG	MARRIED	6052.1	10297.7	6226.8	204.4	602	1627
MALARIA ONLY	40YRS		761				6.3	37.1		104/74	104	74	78KG	DIVORCED	6140.4	3550.3	61118.5	980.1	2515.6	1258.8
MALARIA ONLY	42YRS		732				3.5	37.1		141/80	141	80	60KG	MARRIED	6471.4	3450.1	7476	134.4	664.9	172.8
MALARIA ONLY	60YRS		411				7.8	36.4		120/80	120	80	48KG	WIDOWED	8894.6	4055.8	36775	140.7	431.3	1282.1
MALARIA ONLY	40YRS		930				5.8	37.7		101/63	101	63	80KG	MARRIED	9304.1	425.6	68481.4	317.8	1471.5	1361.5
MALARIA ONLY	46YRS		1400				6.6	37.4		140/99	140	99	96KG	MARRIED	9899.2	7353.9	13587.4	195.7	731.9	1131
MALARIA ONLY	74YRS		1287				6.8	38.9		116/64	116	64	61KG	SINGLE	10400	2920	8960	462	5710	2490
MALARIA ONLY	63YRS		1025				8.2	36.6		100/80	100	80	74KG	MARRIED	10904.9	7675.6	43599	487.6	8716.9	9181.1
MALARIA ONLY	68YRS		864				7.3	37.1		120/90	120	90	69KG	MARRIED	11300.5	6540.7	5472.8	257.8	1605.5	1754.8
MALARIA ONLY	70YRS		1021				6.8	37.3		153/66	153	66	45KG	WIDOWED	11761.3	5549.2	25885.4	559	4916.7	1813.5
MALARIA ONLY	63YRS		906				6.7	36.7		110/80	110	80	82KG	MARRIED	11822.1	4040.3	49701	609.6	5084.9	11623.7
MALARIA ONLY	65YRS		842				6.4	38.4		130/70	130	70	45KG	WIDOWED	12465.7	2056.9	4250.1	251.8	232.2	370.8
MALARIA ONLY	56YRS		930			8.3		36.1		104/66	104	66	62KG	DIVORCED	13474.9	3615.4	14531.9	575.5	4735.7	2815.4
MALARIA ONLY	65YRS		2043				5.2	37		113/59	113	59	61KG	DIVORCED	14080.9	1896.3	14807.9	365.3	9927.3	1916.2
MALARIA ONLY	59YRS		706				6.6	35.5		108/79	108	79	80KG	WIDOWED	14122.3	14340.9	21587.6	289.2	1010.5	1286.3
MALARIA ONLY	81YRS		1021				6.8	36.6		160/82	160	82	46KG	WIDOWED	17883.8	12415.2	23235.4	2808.7	15793	3649.7
MALARIA ONLY	56YRS		784				7.2	36.7		139/78	139	78	69KG	WIDOWED	18936.7	3663.2	104647	4261.4	13987.2	10310.7
MALARIA ONLY	65YRS		1917				6.8	36.7		150/90	150	90	55KG	MARRIED	19828.7	15060	48933.2	264.1	9718.5	3190.9
MALARIA ONLY	65YRS		1312				9.3	36.9		149/64	149	64	55KG	MARRIED	21100	5510	28500	230	6680	5470
MALARIA ONLY	52YRS		939				8.3	36.5		140/80	140	80	64KG	MARRIED	22792.8	3566.7	10572.3	715.3	7079	455.5
MALARIA ONLY	96YRS		1011				7.2	36.7		124/61	124	61	82KG	WIDOWED	24475.6	27493.8	31987.7	421.8	2839.6	876.4
NEGATIVE CONTROL	64YRS	0	0				8.6	36.6		127/60	127	60	60KG	WIDOWED	5.4	10.5	29	156.5	71	71
NEGATIVE CONTROL	53YRS		0				10.4	36.3		127/60	128	88	95KG	MARRIED	146.5	571.3	909.5	187.3	817.4	944.8
NEGATIVE CONTROL	69YRS	0	0			7.1		36.3		127/60	120	80	69KG	WIDOWED	205.5	97.8	25543	207.5	148.7	778.7
NEGATIVE CONTROL	56YRS		0				5.6	36.4		127/60	157	87	62KG	MARRIED	213.7	315.2	6183.2	318.8	92.5	273.4
NEGATIVE CONTROL	49YRS		0				6.9	36.6		124/70	140	91	100KG	MARRIED	244.2	431.8	1745.2	87.9	108.7	257.8
NEGATIVE CONTROL	70YRS		0				5.1	35.3		127/60	118	84	78KG	WIDOWED	342.1	260.6	1906	384.1	127	117.3
NEGATIVE CONTROL	40YRS		0				6.6	36.5		127/60	149	94	62KG	MARRIED	353.3	1360.5	29800	208.4	319.3	535.8
NEGATIVE CONTROL	47YRS		0				8.4	36.9		127/60	169	91	93KG	MARRIED	379	620	34200	261	446	435
NEGATIVE CONTROL	63YRS		0				8.5	36.5		127/60	147	69	51KG	MARRIED	464.6	559.1	7788.4	608.2	229.3	309.3
NEGATIVE CONTROL	68YRS		0			7.1		36.5		127/60	150	90	85KG	WIDOWED	548.8	494.6	3992.3	303.3	1152.3	412.3
NEGATIVE CONTROL	55YRS		0				6.4	36.7		127/60	138	80	58KG	MARRIED	578.8	361.1	2022	310.2	309.9	283.6
NEGATIVE CONTROL	47YRS		0				4.8	36.6		127/60	107	78	63KG	MARRIED	792.5	798.2	5951.4	312.1	301.4	315.6
NEGATIVE CONTROL	80YRS		0				5.4	36.7		127/60	145	82	62KG	WIDOWED	865	1530	14700	147	587	626
NEGATIVE CONTROL	63YRS		0				5.9	36.5		127/60	124	68	76kg	WIDOWED	945.7	741.3	40698	75.5	321.4	222.5
NEGATIVE CONTROL	56YRS		0				7.6	36.1		127/60	83	46	69KG	MARRIED	1118.5	584.5	28295.9	414.3	280.2	810.9
NEGATIVE CONTROL	61YRS		0				7.1	36.5		127/60	124	55	62KG	MARRIED	1293.9	1332.7	12253.3	262.4	640.2	245.6
NEGATIVE CONTROL	63YRS		0				7.9	36.5		127/60	99	58	61KG	MARRIED	1306.7	933	7381.2	178.9	472	914.3
NEGATIVE CONTROL	68YRS		0				6.9	36.4		127/60	140	77	63KG	MARRIED	1409	1095.9	13092.8	123.8	622.1	195.6
NEGATIVE CONTROL	67RS	0	0			7.4		36.5		127/60	138	83	74KG	WIDOWED	1485.8	2185.3	1937.9	481.1	1442.4	443.1
NEGATIVE CONTROL	78YRS		0				7.2	36.4		127/60	117	112	65kg	WIDOWED	1840.3	3106.1	34890.6	169.7	1888.6	601
NEGATIVE CONTROL	49YRS		0				5.6	36.8		127/60	125	88	62KG	MARRIED	1920	1260	1750	239	951	209
NEGATIVE CONTROL	40YRS	0	0				3.9	36.7		127/60	136	65	54KG	MARRIED	2927.4	2363	169496	233	601.3	3487.5
NEGATIVE CONTROL	71YRS		0				5.6	36.6		127/60	97	73	81KG	DIVORCED	4110	19587.1	130584	740.1	2895.3	2610.3
NEGATIVE CONTROL	61YRS		0				7.1	35.7		127/60	156	95	60KG	DIVORCED	4613.3	1487.9	11307.1	230.6	3937.4	1001.8
NEGATIVE CONTROL	48YRS		0				5.6	32.6		127/60	203	117	110KG	MARRIED	5196.1	1670.5	50222.7	272	1016.5	300.5
NEGATIVE CONTROL	60YRS		0				7.9	35.8		127/60	209	127	67kg	WIDOWED	6652.7	17921.7	102297	482.9	23375.1	5279.8
NEGATIVE CONTROL	51YRS		0				6.9	36.8		127/60	120	80	96KG	MARRIED	7099	7956.4	44146.3	230	2238.4	464.6
NEGATIVE CONTROL	48YRS	O	0				4.7	36.6		127/60	148	86	60KG	MARRIED	7400	2060	14600	169	647	736
NEGATIVE CONTROL	60YRS		0				7.2	36.6		127/60	175	112	71KG	DIVORCED	8212.6	12586	61957.8	425.7	5146.2	5297.3
NEGATIVE CONTROL	50YRS		0				5.6	36.2		127/60	116	72	74KG	MARRIED	9820.7	5817.5	145619	417.7	1807.3	1166.7
NEGATIVE CONTROL	68YRS	0	0				5.6	37.2		127/60	96	52	36KG	DIVORCED	10781.8	3810.4	31115.4	907.8	3035	562.5
NEGATIVE CONTROL	50YRS		0			4.9		36.6		127/60	121	80	61KG	MARRIED	13297.2	10134.7	35414.6	1845.4	15288.1	7941
NEGATIVE CONTROL	56YRS		0				7	35.3		127/60	153	79	45KG	DIVORCED	14169	3386	3525.5	732.2	2341.2	1007.5
NEGATIVE CONTROL	63YRS		0				4.9	36.4		127/60	104	64	78kg	WIDOWED	15890.5	2455	6050.9	117.5	2491	707.8
NEGATIVE CONTROL	56YRS		0			5.7		36.4		127/60	149	80	64KG	DIVORCED	16409.1	2751.8	6350.5	1991	6106	2610.9
NEGATIVE CONTROL	44YRS	0	0				5.8MMOL/L	36.2		127/60	96	73	80KG	SINGLE	16908.8	6813.1	56101.9	1347.8	4866.7	445.6
NEGATIVE CONTROL	50YRS		0				8.8	36.8		127/60	185	62	62KG	MARRIED	17693.2	1777.3	226120	533.6	893.2	1782.7
NEGATIVE CONTROL	40YRS		0				5.6	36.6		127/60	112	72	61KG	MARRIED	23614	12974.9	48861.3	457.1	5878.3	2428.2
